# Supplementary material for: Perspectives on Autism Spectrum Disorder Diagnosis, Symptoms, Treatment and Gender Roles: A Qualitative Study of Similarities and Differences between Sexes
Source: Int J Environ Res Public Health. 2023 Dec 15;20(24):7183. doi: 10.3390/ijerph20247183 (PMC10742825; doi:10.3390/ijerph20247183)
Supplement: Supplementary file 1 [file ijerph-20-07183-s001.zip]

Archive with 1 entries (1 files):
- ijerph-2721172-supplementary.pdf
